# Supplementary material for: Mechanisms Underlying Sensory Nerve-Predominant Damage by Methylmercury in the Peripheral Nervous System
Source: Int J Mol Sci. 2024 Oct 30;25(21):11672. doi: 10.3390/ijms252111672 (PMC11545846; doi:10.3390/ijms252111672)
Supplement: Supplementary file 1 [file ijms-25-11672-s001.zip]

Archive with 1 entries (1 files):
- ijms-3237932-supplementary.pdf
